# Supplementary material for: Expression Profiles, Characterization and Function of HbTCTP in Rubber Tree (Hevea brasiliensis)
Source: Front Plant Sci. 2016 Jun 7;7:789. doi: 10.3389/fpls.2016.00789 (PMC4896220; doi:10.3389/fpls.2016.00789)
Supplement: Supplementary file 1 [file Table1.xlsx]

## Sheet: Sheet1
Table S1 The cis-regulatory elements predicted in the promoter region of HbTCTP.
Function	Motif name	Sequence	Motif No.	Location (Strand)	Annotiation
Hormone	D2GMAUX28	ATTTATATAAAT	2	546 (+), 546 (-)	Auxin responsive element
	EBOXBNNAPA	CANNTG	10	230 (+), 230 (-), 323 (+), 323 (-), 330 (+), 330 (-), 857 (+), 857 (-), 981 (+), 981 (-)	ABA responsive element
	MYB2AT	TAACTG	1	106 (-)	ABA responsive element
	MYB2CONSENSUSAT	YAACKG	3	22 (-), 106 (-), 857 (-)	ABA responsive element
	SEF4MOTIFGM7S	RTTTTTR	3	33 (-), 92 (-), 394 (+)	ABA responsive element
	WBBOXPCWRKY1	TTTGACY	1	877 (-)	ABA responsive element
	ERELEE4	AWTTCAAA	1	83 (-)	Ethylene responsive element
	LECPLEACS2	TAAAATAT	3	571 (+), 712 (+), 800 (-)	Ethylene responsive element
	GARE1OSREP1	TAACAGA	1	383 (+)	GA responsive element
	GAREAT	TAACAAR	2	698 (+), 952 (+)	GA responsive element
	PYRIMIDINEBOXHVEPB1	TTTTTTCC	1	651 (+)	GA responsive element
	MYBGAHV	TAACAAA	1	698 (+)	GA responsive element
	WBOXATNPR1	TTGAC	1	878 (-)	SA responsive element
Stress	ANAERO2CONSENSUS	AGCAGC	1	1151 (-)	Anaerobically induced elements
	ANAERO4CONSENSUS	GTTTHGCAA	1	174 (+)	Anaerobically induced elements
	BIHD1OS	TGTCA	1	677 (+)	Involved in disease resistance responses
	BOXLCOREDCPAL	ACCWWCC	1	196 (+)	Involved in UV-B irradiation regulation
	CCAATBOX1	CCAAT	3	322 (+), 325 (-), 1009 (-)	HSE (Heat shock element)
	CURECORECR	GTAC	10	191 (+), 191 (-), 302 (+), 302 (-), 335 (+), 335 (-), 1033 (+), 1033 (-), 1142 (+), 1142 (-)	Copper responsive element
	EECCRCAH1	GANTTNC	2	164 (-), 1188 (-)	CO2 responsive element
	GT1GMSCAM4	GAAAAA	2	153 (-), 652 (-)	Pathogenesis and salt-induced element
	MYBCORE	CNGTTR	7	19 (-), 22 (+), 106 (+), 186 (-), 383 (-), 794 (+), 857 (+)	Element involved in response to water stress
	PREATPRODH	ACTCAT	2	366 (-), 685 (+)	Pro- or hypoosmolarity-responsive element
	GATABOX	GATA	6	308 (-), 491 (+), 528 (-), 609 (-), 748 (-), 873 (+)	Light responsive element
	GT1CONSENSUS	GRWAAW	6	153 (-), 491 (+), 652 (-), 653 (-), 906 (-), 1064 (-)	Light responsive element
	GT1CORE	GGTTAA	1	795 (+)	Light responsive element
	IBOX	GATAAG	1	873 (+)	Light regulated genes
	IBOXCORE	GATAA	2	491 (+), 873 (+)	Light responsive element
	INRNTPSADB	YTCANTYY	2	251 (+), 387 (-)	Light responsive element
	WBOXNTERF3	TGACY	1	877 (-)	Wounding responsive element
Stress and hormone	MYB1AT	WAACCA	1	269 (+)	Drought and ABA responsive elements
	MYCCONSENSUSAT	CANNTG	10	230 (+), 230 (-), 323 (+), 323 (-), 330 (+), 330 (-), 857 (+), 857 (-), 981 (+), 981 (-)	Dehydration, ABA and cold responsive elements
	PYRIMIDINEBOXOSRAMY1A	CCTTTT	1	1165 (+)	GA responsive element, involved in sugar repression
Other	GTGANTG10	GTGA	2	169 (-), 1059 (+)	Element found in the promoter of genes required for late pollination
	REALPHALGLHCB21	AACCAA	1	270 (+)	Required for phytochrome regulation
	SV40COREENHAN	GTGGWWHG	1	1172 (+)	Enhancer
	TAAAGSTKST1	TAAAG	1	203 (-)	Dof1 protein controlling guard cell-specific gene expression
	WBOXHVISO1	TGACT	1	877 (-)	Sugar-responsive element
(+) or (-) refers to the location of elements on the forward or reverse strands, respectively.
